# Supplementary material for: Heterogeneous Pattern of Dependence on Anti-Apoptotic BCL-2 Family Proteins upon CHOP Treatment in Diffuse Large B-Cell Lymphoma
Source: Int J Mol Sci. 2019 Nov 30;20(23):6036. doi: 10.3390/ijms20236036 (PMC6928684; doi:10.3390/ijms20236036)
Supplement: Supplementary file 1 [file ijms-20-06036-s001.zip]

Archive with 6 entries (6 files):
- SupplementalFigure5.pdf
- SupplementalFigure1.pdf
- SupplementalFigure2.pdf
- SupplementalFigure3.pdf
- SupplementalFigure4.pdf
- Supplemental_DLBCL_dependence_on_anti-apoptotic_IJoMS.docx
